# Supplementary material for: Genome-Wide Identification and Expression Analyses of Aquaporin Gene Family during Development and Abiotic Stress in Banana
Source: Int J Mol Sci. 2015 Aug 20;16(8):19728–51. doi: 10.3390/ijms160819728 (PMC4581322; doi:10.3390/ijms160819728)
Supplement: Supplementary file 1 [file ijms-16-19728-s001.zip]

Archive with 3 entries (2 files):
- ijms-91622-Supplementary Information/
- ijms-91622-Supplementary Information/ijms-91622-Supplementary-Figures and Tables S1,S2.pdf
- ijms-91622-Supplementary Information/ijms-91622-Supplementary-Table S3-S12.xlsx
