# Supplementary material for: Genome-Wide Identification and Expression Analyses of Aquaporin Gene Family during Development and Abiotic Stress in Banana
Source: Int J Mol Sci. 2015 Aug 20;16(8):19728–51. doi: 10.3390/ijms160819728 (PMC4581322; doi:10.3390/ijms160819728)
Supplement: Supplementary file 1 [file ijms-16-19728-s001.zip › ijms-91622-Supplementary Information/ijms-91622-Supplementary-Table S3-S12.xlsx]

## Sheet: Table S3
Table S3. Predicted transmembrane domain of banana AQPs.
Gene name	Number of TMHs	Transmembrane sequences
MaPIP1-3	5	5-27; 32-54; 81-98; 111-133; 159-181
MaPIP1-2	5	5-27; 32-54; 81-98; 111-133; 159-181
MaPIP1-9	5	5-27; 32-54; 79-98; 111-133; 159-181
MaPIP1-4	5	5-27; 32-54; 81-98; 111-133; 159-181
MaPIP1-7	5	5-27; 32-54; 81-98; 111-133; 159-181
MaPIP1-1	5	5-27; 32-54; 81-98; 111-133; 159-181
MaPIP1-8	5	5-27; 32-54; 81-98; 111-133; 159-181
MaPIP1-6	5	13-35; 56-78; 105-122; 135-157; 183-205
MaPIP1-5	4	19-41; 56-78; 135-157; 183-205
MaPIP2-6	6	39-61; 74-96; 116-138; 159-181; 201-223; 243-265
MaPIP2-9	5	5-27; 32-54; 79-98; 111-133; 159-181
MaPIP2-7	6	35-57; 72-94; 115-137; 162-181; 194-216; 242-264
MaPIP2-5	5	5-27; 32-54; 75-97; 117-139; 160-182
MaPIP2-10	5	5-27; 32-54; 79-98; 111-133; 159-181
MaPIP2-4	5	5-27; 32-54; 79-98; 111-133; 159-181
MaPIP2-13	5	5-27; 32-54; 79-98; 111-133; 159-181
MaPIP2-11	4	5-27; 32-54; 113-135; 159-181
MaPIP2-3	5	5-27; 32-54; 79-98; 111-133; 159-181
MaTIP1-1	6	22-44; 57-79; 99-121; 141-163; 173-195; 216-238
MaTIP1-4	6	20-42; 62-84; 105-127; 142-164; 171-193; 219-241
MaTIP1-6	6	20-42; 57-79; 104-126; 141-163; 170-192; 216-238
MaTIP4-1	6	20-42; 52-74; 86-108; 141-163; 170-192; 216-238
MaTIP3-2	6	22-44; 54-76; 97-119; 141-163; 170-192; 216-238
MaTIP5-1	6	25-44; 57-79; 89-111; 143-165; 185-207; 228-250
MaTIP3-1	6	22-44; 56-78; 98-120; 141-163; 173-195; 216-238
MaTIP1-5	6	20-42; 57-79; 104-126; 141-163; 170-192; 217-239
MaTIP2-1	7	20-42; 54-75; 85-107; 114-133; 143-162; 169-191; 211-233
MaTIP2-4	6	20-42; 55-77; 97-119; 139-161; 171-193; 213-235
MaTIP4-2	6	20-42; 52-74; 87-109; 139-161; 168-190; 214-231
MaTIP4-3	6	20-42; 57-79; 99-121; 131-153; 165-187; 212-234
MaTIP2-2	6	20-42; 55-77; 97-119; 139-161; 171-193; 213-235
MaTIP1-2	6	22-44; 57-79; 104-126; 139-161; 171-193; 217-239
MaTIP2-5	6	21-43; 53-75; 88-119; 134-156; 169-191; 211-233
MaTIP1-3	6	20-42; 57-79; 104-126; 141-163; 170-192; 216-238
MaTIP2-3	6	20-42; 55-77; 97-119; 140-162; 172-194; 215-237
MaNIP1-1	6	40-62; 66-88; 114-136; 156-175; 182-204; 224-246
MaNIP1-2	6	58-80; 84-106; 132-154; 174-193; 200-222; 242-264
MaNIP2-1	6	55-74; 89-111; 124-146; 166-188; 197-219; 239-261
MaNIP2-2	6	43-65; 75-97; 118-140; 160-182; 191-213; 233-255
MaNIP2-3	5	49-68; 80-102; 159-181; 188-210; 232-254
MaNIP2-5	6	43-65; 80-102; 123-145; 160-182; 189-211; 231-253
MaNIP3-2	7	93-112; 122-144; 164-186; 206-228; 235-257; 277-299; 329-351
MaNIP2-4	5	79-98; 105-127; 150-172; 193-212; 262-284
MaNIP4-1	4	32-54; 69-91; 98-120; 142-164
MaSIP1-1	6	13-35; 45-67; 88-110; 130-152; 164-186; 206-228
MaSIP2-1	6	35-57; 62-79; 120-137; 147-169; 189-211; 221-243
MaSIP2-2	6	15-34; 47-64; 84-106; 127-144; 164-186; 199-221

## Sheet: Table S4
Table S4. Predicted NPA motifs and ar/R selectivity fiter sequences of banana AQPs.
Gene name	NPA motifs		ar/R Filter
	NPA motif 1	NPA motif 2	H2	H5	LE1	LE2
MaPIP1-3	NPA	NPA	F	H	T	R
MaPIP1-2	NPA	NPA	F	H	T	R
MaPIP1-9	NPA	NPA	F	H	T	R
MaPIP1-4	NPA	NPA	F	H	T	R
MaPIP1-7	NPA	NPA	F	H	T	R
MaPIP1-1	NPA	NPA	F	H	T	R
MaPIP1-8	NPA	NPA	F	H	T	R
MaPIP1-6	NPA	NPA	F	H	T	R
MaPIP1-5	NPA	NPA	F	H	T	R
MaPIP2-6	NPA	NPA	F	H	T	R
MaPIP2-9	NPA	NPA	F	H	T	R
MaPIP2-7	NPA	NPA	F	H	T	R
MaPIP2-5	NPA	NPA	F	H	T	R
MaPIP2-10	NPA	NPA	F	H	T	R
MaPIP2-4	NPA	NPA	F	H	T	R
MaPIP2-13	NPA	NPA	F	H	T	R
MaPIP2-11	NPA	NPA	F	H	T	R
MaPIP2-3	NPA	NPA	F	H	T	R
MaTIP1-1	NPA	NPA	H	I	A	V
MaTIP1-4	NPA	NPA	H	I	A	V
MaTIP1-6	NPA	NPA	H	I	A	V
MaTIP4-1	NPA	NPA	Q	S	A	R
MaTIP3-2	NPA	NPA	H	I	A	R
MaTIP5-1	NPA	NPA	Q	V	G	R
MaTIP3-1	NPA	NPA	H	I	A	R
MaTIP1-5	NPA	NPA	H	I	A	V
MaTIP2-1	NPA	NPA	H	I	G	R
MaTIP2-4	NPA	NPA	H	I	G	R
MaTIP4-2	NPA	NPA	Q	T	A	R
MaTIP4-3	NPA	NPA	H	I	A	R
MaTIP2-2	NPA	NPA	H	I	G	R
MaTIP1-2	NPA	NPA	H	I	A	V
MaTIP2-5	NPA	NPA	H	I	G	R
MaTIP1-3	NPA	NPA	H	I	A	V
MaTIP2-3	NPA	NPA	H	I	G	R
MaNIP1-1	NPA	NPA	W	V	A	R
MaNIP1-2	NPA	NPA	W	V	A	R
MaNIP2-1	NPA	NPA	G	S	G	R
MaNIP2-2	NPA	NPA	G	S	G	R
MaNIP2-3	NPA	NPA	G	S	G	R
MaNIP2-5	NPA	NPA	G	S	G	R
MaNIP3-2	NPS	NPV	A	I	G	R
MaNIP2-4	NPA	NPA	G	S	G	R
MaNIP4-1	NPA	NPA	No	V	A	R
MaSIP1-1	NPT	NPA	L	T	P	N
MaSIP2-1	NPL	NPA	Y	K	G	S
MaSIP2-2	NPL	NPA	F	K	G	S

## Sheet: Table S5
Table S5. Characteristics of banana AQPs
Gene name	Gene ID	Amino acids	MW(kDa)	PI	Gene name	Gene ID	Amino acids	MW(kDa)	PI
MaPIP1-2	GSMUA_AchrUn_randomP07520	190	20.1767	9.6	OsPIP1;1	BAD28398	289	30.7596	8.99
MaPIP1-1	GSMUA_GSMUA_Achr5P12400	190	20.0844	9.4	OsPIP1;2	AK098849	288	30.7476	8.83
MaPIP1-3	GSMUA_AchrUn_randomP06140	190	20.1445	9.4	OsPIP1;3	BAD22920	288	30.7566	8.86
MaPIP1-4	GSMUA_Achr1P00370	190	20.0704	9.55	OsPIP2;1	BAC15868	290	30.2851	8.62
MaPIP1-5	GSMUA_Achr11P07560	214	22.5344	9.51	OsPIP2;2	BAD23735	288	30.4982	6.95
MaPIP1-6	GSMUA_Achr10P06770	214	22.4323	9.62	OsPIP2;3	CAD41442	290	30.4161	7.75
MaPIP1-7	GSMUA_Achr2P03980	190	20.1365	9.55	OsPIP2;4	BAC16113	286	29.9356	7.68
MaPIP1-8	GSMUA_Achr8P11540	190	20.0245	9.67	OsPIP2;5	BAC16116	283	29.7192	6.95
MaPIP1-9	GSMUA_AchrUn_randomP09120	190	20.05	9.75	OsPIP2;6	CAE05002	282	29.9629	9.08
MaPIP2-5	GSMUA_Achr4P20780	196	20.7463	9.6	OsPIP2;7	BAD46581	290	30.3163	9.06
MaPIP2-9	GSMUA_AchrUn_randomP16230	195	20.603	9.32	OsPIP2;8	AAP44741	280	28.6753	9.48
MaPIP2-10	GSMUA_Achr5P11480	198	20.8545	9.73	OsTIP3;2	CAE05657	265	27.545	9.44
MaPIP2-11	GSMUA_Achr8P33990	198	20.9045	10.02	OsTIP4;1	AAS98488	251	25.6621	6.21
MaPIP2-13	GSMUA_Achr8P33980	199	21.4232	10.21	OsTIP4;2	BAA92993	251	25.047	5.85
MaPIP2-3	GSMUA_GSMUA_Achr11P00590	196	20.6671	9.57	OsTIP4;3	BAA92991	251	25.0532	6.28
MaPIP2-4	GSMUA_Achr8P18910	196	20.561	9.22	OsTIP5;1	AK070602	1161	95.8511	4.93
MaPIP2-7	GSMUA_Achr2P11190	281	29.9098	8.71	OsTIP2;1	BAD25765	248	24.8779	5.87
MaPIP2-6	GSMUA_Achr1P02360	282	29.8958	8.71	OsTIP1;1	AAK98737	250	25.6998	6.02
MaTIP3-1	GSMUA_Achr4P26010	254	26.6713	9	OsTIP1;2	BAB63833	252	25.3204	5.58
MaTIP2-2	GSMUA_Achr9P28940	245	24.7296	5.03	OsTIP2;2	BAD61899	248	25.014	5.67
MaTIP1-2	GSMUA_Achr10P13510	252	25.7316	4.65	OsTIP3;1	AAG13544	264	27.514	8.11
MaTIP1-1	GSMUA_Achr8P12920	250	25.8439	5.79	OsNIP1;1	BAD27715	284	29.9726	9.07
MaTIP4-3	GSMUA_Achr10P26280	249	25.439	6.17	OsNIP1;2	BAD73177	303	31.5343	8.66
MaTIP3-2	GSMUA_Achr2P10640	254	26.4329	7.07	OsNIP1;3	AAV44140	286	30.0224	8.76
MaTIP5-1	GSMUA_Achr4P24600	263	26.7158	8.82	OsNIP1;4	BAD53665	273	28.4019	5.62
MaTIP2-1	GSMUA_Achr11P21010	249	24.856	5.67	OsNIP2;1	BAD16128	298	31.9778	6.7
MaTIP2-3	GSMUA_Achr11P04570	249	24.8489	5.37	OsNIP2;2	BAD37471	298	31.8267	7
MaTIP2-4	GSMUA_Achr6P05830	245	24.8258	5.58	OsNIP3;1	AAG13499	241	25.1954	9.18
MaTIP2-5	GSMUA_Achr10P22240	243	24.4926	5.33	OsNIP3;2	BAC99758	305	31.8493	6.83
MaTIP1-3	GSMUA_Achr11P02240	250	25.8269	5.34	OsNIP3;3	BAC65382	278	29.1691	6.23
MaTIP1-4	GSMUA_Achr6P15380	252	26.0322	5.36	OsNIP4;1	BAB61180	286	29.8061	7.76
MaTIP1-5	GSMUA_Achr5P19470	251	25.687.7	5.56	OsSIP1;1	BAB32914	246	26.0517	9.42
MaTIP1-6	GSMUA_Achr1P01270	250	25.6736	5.55	OsSIP2;1	AK071190	998	83.3586	5.02
MaTIP4-1	GSMUA_Achr1P13800	254	26.3899	5.54
MaTIP4-2	GSMUA_Achr9P06260	255	26.6515	6.04
MaNIP2-1	GSMUA_Achr9P27460	301	31.9318	8.57
MaNIP4-1	GSMUA_Achr9P00710	188	20.0866	9.82
MaNIP1-1	GSMUA_Achr6P14730	271	28.6753	8.28
MaNIP2-2	GSMUA_Achr10P29740	293	30.7356	7.72
MaNIP2-3	GSMUA_Achr5P23340	293	30.7297	7.75
MaNIP2-4	GSMUA_Achr6P02660	323	34.7401	9.34
MaNIP3-2	GSMUA_Achr1P04130	359	38.7291	8.57
MaNIP2-5	GSMUA_Achr4P10230	298	31.8151	9.58
MaNIP1-2	GSMUA_Achr10G27780	292	30.8247	6.88
MaSIP1-1	GSMUA_Achr11P14150	238	25.2168	9.94
MaSIP2-1	GSMUA_Achr5P21450	261	29.2994	9.11
MaSIP2-2	GSMUA_Achr5P27600	238	25.9566	9.57

## Sheet: Table S6
Table S6. BLASTP analysis of MaAQPs and the accession numbers of AQPs in banana, rice, poplar, and Arabidopsis
Gene name	Gene ID	The highest identities of MaAQPs with AQPs from other species	Gene name	Gene ID	Gene name	Gene ID	Gene name	Gene ID
MaPIP1;1	GSMUA_GSMUA_Achr5P12400	94% with PIP1-2 from Oryza sativa (Q7XSQ9.3)	OsPIP1;1	BAD28398	AtPIP1;1	CAB71073	PoptrXIP1-1	POPTR_0009s13090
MaPIP1;2	GSMUA_GSMUA_AchrUn_randomP07520	96% with PIP1 from Gladiolus communis (AEO79975.1)	OsPIP1;2	AK098849	AtPIP1;2	AAC28529	PoptrXIP1-2	POPTR_0009s13105
MaPIP1;3	GSMUA_GSMUA_AchrUn_randomP06140	95% with PIP1-2 from Elaeis guineensis (XP_010940492.1)	OsPIP1;3	BAD22920	AtPIP1;3	AAF81320	PoptrXIP2-1	POPTR_0009s13110
MaPIP1;4	GSMUA_GSMUA_Achr1P00370	94% with PIP1-1-like isoform X2 from Oryza brachyantha (XP_006647654.1)	OsPIP2;1	BAC15868	AtPIP1;4	AAF02782	PoptrXIP3-1	POPTR_0009s13080
MaPIP1;5	GSMUA_Achr11P07560	94% with PIP1-2 from Phoenix dactylifera (XP_008787474.1)	OsPIP2;2	BAD23735	AtPIP1;5	CAA20461	PoptrXIP3-2	POPTR_0009s13070
MaPIP1;6	GSMUA_Achr10P06770	95% with PIP1-2 from Oryza sativa (Q7XSQ9.3)	OsPIP2;3	CAD41442	AtPIP2;1	CAB67649	PoptrXIP3-3	POPTR_0004s17430
MaPIP1;7	GSMUA_GSMUA_Achr2P03980	95% with PIP1-2 from Elaeis guineensis (XP_010935853.1)	OsPIP2;4	BAC16113	AtPIP2;2	AAD18142	PoptrXIP3-1b	POPTR_0009s13100
MaPIP1;8	GSMUA_GSMUA_Achr8P11540	92% with PIP1 from Hedychium coronarium (AFJ44204.1)	OsPIP2;5	BAC16116	AtPIP2;3	AAD18141	PoptrPIP1-1	POPTR_0010s19930
MaPIP1;9	GSMUA_GSMUA_AchrUn_randomP09120	92% with PIP1-2 from Elaeis guineensis (XP_010940492.1)	OsPIP2;6	CAE05002	AtPIP2;4	BAB09839	PoptrPIP1-2	POPTR_0008s06580
MaPIP2;3	GSMUA_GSMUA_Achr11P00590	94% with PIP2.2 from Zea mays (ACG33001.1)	OsPIP2;7	BAD46581	AtPIP2;5	CAB41102	PoptrPIP1-3	POPTR_0003s12870
MaPIP2;4	GSMUA_GSMUA_Achr8P18910	93% with PIP2-2 from Elaeis guineensis (XP_010920407.1)	OsPIP2;8	AAP44741	AtPIP2;6	AAC79629	PoptrPIP1-4	POPTR_0006s09920
MaPIP2;5	GSMUA_GSMUA_Achr4P20780	94% with PIP2-4-like from Phoenix dactylifera (XP_008791536.1)	OsTIP1;1	AAK98737	AtPIP2;7	CAA17774	PoptrPIP1-5	POPTR_0016s12070
MaPIP2;6	GSMUA_Achr1P02360	93% with PIP2 from Hedychium coronarium (AEF32110.1)	OsTIP1;2	BAB63833	AtPIP2;8	AAC64216	PoptrPIP2-1	POPTR_0009s13890
MaPIP2;7	GSMUA_Achr2P11190	93% with PIP2 from Hedychium coronarium (AEF32110.1)	OsTIP2;1	BAD25765	AtTIP1;1	AAD31569	PoptrPIP2-2	POPTR_0004s18240
MaPIP2;9	GSMUA_AchrUn_randomP16230	92% with PIP2-4 from Phoenix dactylifera (XP_008785285.1)	OsTIP2;2	BAD61899	AtTIP1;2	BAB01832	PoptrPIP2-3	POPTR_0010s22950
MaPIP2;10	GSMUA_Achr5P11480	93% with PIP2 from Hedychium coronarium (AEF32110.1)	OsTIP3;1	AAG13544	AtTIP1;3	AAC62778	PoptrPIP2-4	POPTR_0008s03950
MaPIP2;11	GSMUA_Achr8P33990	92% with PIP2-2 from Hedychium coronarium (AFQ23181.1)	OsTIP3;2	CAE05657	AtTIP2;1	BAB01264	PoptrPIP2-5	POPTR_0006s12980
MaPIP2;13	GSMUA_Achr8P33980	88% with PIP2-2 from Hedychium coronarium (AFQ23181.1)	OsTIP4;1	AAS98488	AtTIP2;2	CAB10515	PoptrPIP2-6	POPTR_0006s13000
MaTIP1;1	GSMUA_Achr8P12920	86% with TIP1-1 from Phoenix dactylifera (XP_008801219.1)	OsTIP4;2	BAA92993	AtTIP2;3	BAB09071	PoptrPIP2-7	POPTR_0016s09090
MaTIP1;2	GSMUA_Achr10P13510	87% with TIP1-3 from Theobroma cacao (XP_007009482.1)	OsTIP4;3	BAA92991	AtTIP3;1	AAG52132	PoptrPIP2-8	POPTR_0009s01940
MaTIP1;3	GSMUA_Achr11P02240	86% with TIP1-1 from Phoenix dactylifera (XP_008801219.1)	OsTIP5;1	AK070602	AtTIP3;2	AAF97261	PoptrPIP2-9	POPTR_0005s11110
MaTIP1;4	GSMUA_Achr6P15380	84% with TIP1-3-like from Eucalyptus grandis (XP_010031004.1)	OsNIP1;1	BAD27715	AtTIP4;1	AAC42249	PoptrPIP2-10	POPTR_0005s11100
MaTIP1;5	GSMUA_Achr5P19470	84% with TIP1-1 from Phoenix dactylifera (XP_008801219.1)	OsNIP1;2	BAD73177	AtTIP5;1	CAB51216	PoptrTIP1-1	POPTR_0001s24200
MaTIP1;6	GSMUA_Achr1P01270	91% with TIP1-1 from Phoenix dactylifera (XP-008801219.1)	OsNIP1;3	AAV44140	AtNIP1;1	CAA16760	PoptrTIP1-2	POPTR_0009s03230
MaTIP2;1	GSMUA_Achr11P21010	92% with TIP2-1 from Elaeis guineensis (XP-010933649.1)	OsNIP1;4	BAD53665	AtNIP1;2	CAA16748	PoptrTIP1-3	POPTR_0010s21700
MaTIP2;2	GSMUA_Achr9P28940	99% with TIP2-2 from Elaeis guineensis (XP-010915908.1)	OsNIP2;1	BAD16128	AtNIP2;1	AAC26712	PoptrTIP1-4	POPTR_0008s05050
MaTIP2;3	GSMUA_Achr11P04570	89% with TIP2-1 from Elaeis guineensis (XP-010933649.1)	OsNIP2;2	BAD37471	AtNIP3;1	AAG50717	PoptrTIP1-5	POPTR_0016s10780
MaTIP2;4	GSMUA_Achr6P05830	88% with TIP2-2 from Elaeis guineensis (XP-010915908.1)	OsNIP3;1	AAG13499	AtNIP4;1	BAB10360	PoptrTIP1-6	POPTR_0006s12350
MaTIP2;5	GSMUA_Achr10P22240	86% with TIP2-2 from Elaeis guineensis (XP-010915908.1)	OsNIP3;2	BAC99758	AtNIP4;2	BAB10361	PoptrTIP1-7	POPTR_0009s01070
MaTIP3;1	GSMUA_Achr4P26010	82% with TIP3-1-like from Phoenix dactylifera (XP-008797218.1)	OsNIP3;3	BAC65382	AtNIP5;1	CAB39791	PoptrTIP1-8	POPTR_0004s22600
MaTIP3;2	GSMUA_Achr2P10640	82% with TIP3-1-like from Phoenix dactylifera (XP-008800430.1)	OsNIP4;1	BAB61180	AtNIP6;1	AAF14664	PoptrTIP2-1	POPTR_0001s18730
MaTIP4;1	GSMUA_Achr1P13800	64% with TIP4-3 from Elaeis guineensis (XP-010917707.1)	OsSIP1;1	BAB32914	AtNIP7;1	AAF30303	PoptrTIP2-2	POPTR_0003s04930
MaTIP4;2	GSMUA_Achr9P06260	67% with TIP4-3 from Elaeis guineensis (XP-010917707.1)	OsSIP2;1	AK071190	AtSIP1;1	AAF26804	PoptrTIP2-3	POPTR_0003s07550
MaTIP4;3	GSMUA_Achr10P26280	86% with TIP4-3 from Elaeis guineensis (XP-010917707.1)			AtSIP1;2	BAB09487	PoptrTIP2-4	POPTR_0001s15700
MaTIP5;1	GSMUA_Achr4P24600	78% with TIP5-1 from Elaeis guineensis (XP-010919603.1)			AtSIP2;1	CAB72165	PoptrTIP3-1	POPTR_0018s14910
MaNIP1;1	GSMUA_Achr6P14730	82% with NIP1-1-like from Phoenix dactylifera (XP-008794153.1)					PoptrTIP3-2	POPTR_0017s03540
MaNIP1-2	GSMUA_Achr10G27780	71% with NIP1-1-like from Phoenix dactylifera (XP-008794153.1)					PoptrTIP4-1	POPTR_0006s25620
MaNIP2;1	GSMUA_Achr9P27460	68% with NIP2-1-like from Elaeis guineensis (XP-010937151.1)					PoptrTIP5-1	POPTR_0003s10800
MaNIP2;2	GSMUA_Achr10P29740	77% with NIP2-1-like from Elaeis guineensis (XP-010939491.1)					PoptrTIP5-2	POPTR_0001s00690
MaNIP2;3	GSMUA_Achr5P23340	75% with NIP2-1-like from Phoenix dactylifera (XP-008802606.1)					PoptrNIP1-1	POPTR_0004s06160
MaNIP2;4	GSMUA_Achr6P02660	75% with NIP2-1-like from Elaeis guineensis (XP-010939491.1)					PoptrNIP1-2	POPTR_0011s06770
MaNIP2-5	GSMUA_Achr4P10230	68% with NIP2-1-like from Elaeis guineensis (XP-010939491.1)					PoptrNIP1-3	POPTR_0010s12330
MaNIP3;2	GSMUA_Achr1P04130	85% with NIP5-1 from Vitis vinifera (XP-002276319.1)					PoptrNIP1-4	POPTR_0017s03060
MaNIP4;1	GSMUA_Achr9P00710	82% with NIP-type from Phoenix dactylifera (XP-008782364.1)					PoptrNIP1-5	POPTR_0002s09740
MaSIP1;1	GSMUA_Achr11P14150	68% with SIP1-1 from Jatropha curcas (XP_012092712.1)					PoptrNIP2-1	POPTR_0017s11960
MaSIP2;1	GSMUA_Achr5P21450	64% with SIP2-1 from Elaeis guineensis (XP-010904712.1)					PoptrNIP3-1	POPTR_0003s17930
MaSIP2;2	GSMUA_Achr5P27600	74% with SIP2-1-like from Elaeis guineensis (XP-010909819.1)					PoptrNIP3-2	POPTR_0001s14850
							PoptrNIP3-3	POPTR_0001s45920
							PoptrNIP3-4	POPTR_0011s14990
							PoptrNIP3-5	POPTR_0008s20750
							PoptrSIP1-1	POPTR_0013s05030
							PoptrSIP1-2	POPTR_0019s04640
							PoptrSIP1-3	POPTR_0002s21410
							PoptrSIP1-4	POPTR_0014s15250
							PoptrSIP2-1	POPTR_0016s02560
							PoptrSIP2-2	POPTR_0006s02800

## Sheet: Table S7
Table S7. Conserved amino acid motifs and annotation of MaAQPs
No.	E-value	Width	Sites	Consensous sequence	Annotation
1	2.4E-630	25	46	V[YS][CV][TG][AG][GNH]ISG[GA]H[IV]NPAVT[FL]G[LF][FA][LV][AG][RG][KH]	Aquaporin-like; Major intrinsic protein
2	2.3E-664	27	49	V[FG][AL][NV][HI]LA[TAG][GI]P[IF][TS]G[TGA][SG][MI]NPARS[FL]G[PA]A[VL][IAV]	Aquaporin-like; Major intrinsic protein
3	8.7E-599	50	19	[FL]YMV[MA]QCLGAICG[VA]G[VIL]VKG[FI][QM]K[GHA][LQV][YF][ENV][SR][NLY]GGGAN[VE][VL][AS][AP]GY[ST]KG[TD][GA]LGAEI[IV]	Aquaporin-like; Major intrinsic protein
4	1.2E-504	41	18	YN[KQ]D[HK][AP]WDD[HQ]WIFWVGPF[IV]GA[AL][LA]AAAYHQ[YV][VI][IL]RA[IA][PA]FK[AS][LR][GS]	Aquaporin-like; Major intrinsic protein
5	2.1E-389	29	18	F[IV]LVYTVFSATD[AP]KR[SN]ARDSHVP[VI]LAPLP	Major intrinsic protein
6	1.9E-371	50	17	[HF]G[LV][AS][SA]G[VM][SG][AVE][WL]E[AG][VL]V[ML]E[IV]V[MI]TF[GA]LVYTVYATA[VA]DPK[KR]GSLGTIAP[IL]AIG[FL]I	Aquaporin-like; Major intrinsic protein
7	1.7e-253	32	24	[RK][AK][VAY]LAEFI[AS]T[FL][LI][FL]VF[AV][GT][VCQ]G[SA][AG][MIA][AL]Y[KGN]KLT[GS][GD][AVG][SA]	Aquaporin-like; Major intrinsic protein
8	3.9e-232	26	26	SWN[WY][DT]x[HL]WVYW[VL]GPLIG[TGA][GALV]L[AG][GA]LVYE	Aquaporin-like; Major intrinsic protein
9	2.8e-173	50	10	[PK][IFH][TEL][DHS][LFG]G[TGV]T[TV]P[SA][DGV][ST][AD][AVL][QK][AS][LF][VF][MLI]E[FI][VI][IV][TS]F[CN][LM][ML]FV[TIV][ST][AG]VATD[TS][KR]A[VI]GELAG[LI][AV]V	Aquaporin-like; Major intrinsic protein
10	1.2e-129	15	25	[IPV][FL]YW[IV]AQLLG[SA][TV]VA[CSA]	NO
11	1.4e-47	15	17	GL[VI]A[VA]A[LV]AH[GA][FL]ALFV	NO
12	8.7e-41	29	5	[TEP][EHS][KMST][QGL][PSQ][SHLQ][TAQS][TAK][ADPT][AKST][QS][KP][LS][SPT]S[FL]K[LM]RR[LV]QS[QL][ED]M[AP]SP	NO
13	1.4e-35	15	12	F[FE]IS[HS]THE[QP]L[PA][PT][AEK]DY	NO
14	2.9e-31	11	18	LLL[KR][FY][AS]TGG[LM][AE]	NO
15	1e-28	15	11	RIA[IL]G[TR][PT]EEA[TV]HPD[AT]	NO

## Sheet: Table S8
Table S8. Expression data of the banana AQP genes in different tissues of BX and FJ varieties
Gene	BX-root	BX-leaf	BX-fruit	FJ-root	FJ-leaf	FJ-fruit
MaPIP2;6	221.005	129.357	67.3853	35.548	0.0769581	7.61858
MaPIP2;7	332.42	72.5651	236.782	429.564	70.3739	378.761
MaPIP2;10	80.0448	199.617	812.898	52.5808	46.2475	557.506
MaPIP2;13	0.876356	6.68022	3.87023	0.924241	3.54953	2.57789
MaPIP2;11	42.337	0.264409	0.579434	7.35018	0.0365385	0
MaPIP2;9	0	0	0	0	0	0
MaPIP2;4	95.6327	5.79671	0.537606	310.479	17.5309	2.97228
MaPIP2;5	123.499	59.1237	16.8782	108.408	0	0
MaPIP2;3	579.375	184.887	31.3178	24.7427	40.8886	43.9903
MaPIP1;9	0	0	0	0	0	0
MaPIP1;8	14.919	0	0	6.84958	0	0
MaPIP1;4	362.076	353.444	227.752	205.016	99.8161	32.628
MaPIP1;1	144.097	93.0537	62.6488	231.801	44.6408	35.3681
MaPIP1;3	0	0	0	0	0	0
MaPIP1;2	0	0	0	0	0	0
MaPIP1;6	592.059	295.242	328.43	792.408	147.659	489.314
MaPIP1;7	28.2821	23.8216	1.7824	63.7752	13.831	4.24517
MaPIP1;5	29.0335	0.468229	16.1826	41.4875	0.644938	1.77779
MaTIP5;1	0.0813359	0.208866	0	0.132367	0.0495742	0.0523766
MaTIP4;1	0	0	121.861	0	0	16.7984
MaTIP4;2	0.622103	4.08431	87.3748	0.690889	0.83722	162.214
MaTIP4;3	66.9258	0.91312	15.6583	12.6178	51.1967	1.09473
MaTIP2;4	444.702	59.4621	367.324	0.38828	0.89819	0.612503
MaTIP2;2	195.21	340.931	12.743	0	0	0
MaTIP2;5	300.086	4.77541	6.23553	231.328	0.211965	0.526545
MaTIP2;3	258.515	0	0	0.209107	0.105846	0.147817
MaTIP2;1	199.884	0.300912	10.7902	65.55	0.148164	1.28474
MaTIP3;2	0	0	0	1.67336	0.255089	0.0489537
MaTIP3;1	0	0	0	0	0	0
MaTIP1;4	2.93263	7.67312	2.72658	0.611459	0.260767	0.0713802
MaTIP1;2	5.43	5.00721	0.633362	17.9414	2.07735	0.215513
MaTIP1;6	71.2748	0.980346	29.234	26.4449	0.775923	0.218754
MaTIP1;5	0	0	0	0.111103	0	0.0543374
MaTIP1;1	1486.81	132.305	281.021	0	0	0
MaTIP1;3	338.777	400.291	26.8926	754.212	274.805	8.44263
MaNIP3;2	19.1823	13.4855	41.229	0	0	0
MaNIP1;1	8.39963	7.07882	1.28734	10.9802	17.2002	0.575494
MaNIP1;2	0	0	0	0	0	0
MaNIP4;1	0.0171445	0.015852	0	0.042877	0.0399273	0.0420432
MaNIP2;1	120.651	0	0	12.0601	6.97942	4.08649
MaNIP2;5	0	0	0	0	0	0
MaNIP2;3	0.0362088	0.701278	0.0663561	0	10.0645	0.0927294
MaNIP2;4	1.9434	37.6709	1.42843	0	0	0
MaNIP2;2	19.7896	6.91307	0.0485439	1.38867	1.86751	0.0514755
MaSIP1;1	33.2556	31.0833	9.97671	57.3876	36.1159	14.5087
MaSIP2;1	9.6811	5.91286	6.32564	8.78476	6.82067	10.1523
MaSIP2;2	10.3241	4.56976	0.358946	0	0	0

## Sheet: Table S9
Table S9. Expression data of the banana AQP genes in different stages of fruit development and ripening in BX and FJ varieties.
Gene	BX-0DAF	BX-20DAF	BX-80DAF	BX-8DPH	BX-14DPH	FJ-0DAF	FJ-20DAF	FJ-80DAF	FJ-3DPH	FJ-6DPH
MaPIP2;6	269.151	322.732	67.3853	0.976719	0.0920575	220.556	228.068	7.61858	7.01996	3.93974
MaPIP2;7	690.088	779.866	236.782	85.6352	5.98087	675.907	505.913	378.761	432.811	47.3016
MaPIP2;10	361.03	416.536	812.898	1069.77	4.02635	551.654	807.167	557.506	561.464	11.2481
MaPIP2;13	50.7488	63.4406	3.87023	0.0596065	0.120731	43.2274	43.7995	2.57789	7.23465	0.948036
MaPIP2;11	116.487	224.27	0.579434	0	0.0275872	100.437	43.971	0	0.404408	0
MaPIP2;9	0	0	0	0	0	0	0	0	0	0
MaPIP2;4	5.65458	1.18886	0.537606	0	0.0847817	1.73751	3.18208	2.97228	5.48894	0.746553
MaPIP2;5	26.4489	51.355	16.8782	129.538	86.4651	57.378	69.1428	0	1.29509	0
MaPIP2;3	1.5837	1.75388	31.3178	9.11803	0.785059	7.70766	3.31025	43.9903	37.773	30.2592
MaPIP1;9	0	0	0	0	0	0	0	0	0	0
MaPIP1;8	0	0.0373304	0	0	0	0	0	0	0	0
MaPIP1;4	405.184	477.203	227.752	30.512	1.42843	356.335	662.814	32.628	100.199	2.47321
MaPIP1;1	451.649	398.621	62.6488	5.6725	2.99233	491.98	458.577	35.3681	87.0998	1.36427
MaPIP1;3	0	0	0	0	0	0	0	0	0	0
MaPIP1;2	0	0	0	0	0	0	0	0	0	0
MaPIP1;6	331.007	246.595	328.43	90.3516	1.3296	235.101	350.226	489.314	639.803	21.4696
MaPIP1;7	3.97572	1.2484	1.7824	1.77588	0.113302	1.44729	0.802964	4.24517	26.7367	24.4442
MaPIP1;5	41.2181	32.1035	16.1826	5.56863	0.336224	40.2484	26.367	1.77779	2.77958	2.13497
MaTIP5;1	0.0785156	0.0208578	0	0	0.22298	0.135843	0	0.0523766	0.0506866	5.20628
MaTIP4;1	42.6398	93.7504	121.861	144.243	873.275	6.63212	80.8723	16.7984	28.9349	1.92433
MaTIP4;2	8.16512	10.6551	87.3748	92.0293	4.32584	14.3584	72.0084	162.214	51.4057	3.21701
MaTIP4;3	144.468	123.562	15.6583	2.28781	0.0671034	161.54	183.344	1.09473	3.13437	0.440761
MaTIP2;4	197.814	128.352	367.324	12.0092	0.275828	113.502	80.2301	0.612503	1.51405	0.313548
MaTIP2;2	118.832	116.88	12.743	0.248694	0.117237	229.242	151.785	0	0	0
MaTIP2;5	19.4863	11.7979	6.23553	0.11497	0.101861	101.97	246.262	0.526545	9.51216	1.18802
MaTIP2;3	0.166201	1.50535	0	0	0	0.072258	0.121844	0.147817	0.180074	43.8326
MaTIP2;1	110.453	172.922	10.7902	1.1333	0.0423293	16.6716	20.3348	1.28474	2.7632	0.0938821
MaTIP3;2	0	0	0	0	0	0	0	0.0489537	0.094712	0.0481451
MaTIP3;1	0	0	0	0	0	0	0	0	0	0
MaTIP1;4	6.47412	3.14499	2.72658	0.968147	1.40884	42.8126	22.3767	0.0713802	0.243431	1.20908
MaTIP1;2	1.49516	1.79108	0.633362	0.134058	0.135546	1.46319	0.763927	0.215513	0.366828	0.38544
MaTIP1;6	121.375	138.405	29.234	27.934	0.19481	56.0536	27.8973	0.218754	14.0781	0.0522305
MaTIP1;5	0.349597	0.7832	0	0	0.0396646	2.3458	10.9605	0.0543374	0.105653	0
MaTIP1;1	1057.35	1366.74	281.021	20.9195	0.626934	597.712	681.574	0	0	0
MaTIP1;3	158.047	71.7205	26.8926	0.255202	0.128943	170.144	81.2304	8.44263	252.071	4.47349
MaNIP3;2	13.488	9.45542	41.229	53.402	15.1908	24.0191	129.976	0	0	0
MaNIP1;1	3.20104	6.68936	1.28734	0.142303	0.126262	37.4998	12.1737	0.575494	2.33952	0.337386
MaNIP1;2	0	0	0	0	0	0	0	0	0	0
MaNIP4;1	0	0.049408	0	0	0.0304377	1.05081	0.0917811	0.0420432	0	0.0997675
MaNIP2;1	0.0176462	0.142869	0	0.0324776	0	0	0	4.08649	9.51025	4.35096
MaNIP2;5	0	0	0	0	0	0	0	0	0	0
MaNIP2;3	27.2858	108.539	0.0663561	0	0	17.6302	11.5285	0.0927294	0.0676692	0
MaNIP2;4	5.49716	8.95373	1.42843	1.33425	0.428032	10.5208	12.579	0	0	0
MaNIP2;2	107.408	17.8245	0.0485439	0.0124817	0.0611046	40.9148	21.3734	0.0514755	0.345514	0
MaSIP1;1	45.049	22.1134	9.97671	16.3426	72.0858	14.1441	13.9084	14.5087	16.4588	30.6004
MaSIP2;1	11.0754	11.2513	6.32564	4.09239	2.39798	13.9814	11.4553	10.1523	9.15312	1.29085
MaSIP2;2	1.41476	1.04574	0.358946	2.67958	0.86695	2.14817	1.37878	0	0	0

## Sheet: Table S10
Table S10. Expression data (log2-based values) of the banana AQP genes after various abiotic stress treatment in BX and FJ
Gene	BX-cold	BX-salt	BX-0smotic	FJ-cold	FJ-salt	FJ-0smotic
MaPIP2;6	-0.128251	-0.566551	-0.692593	8.72583	2.02975	5.10394
MaPIP2;7	0.0025346	0.411703	-0.222814	-0.0244104	0.69902	0.00043318
MaPIP2;10	0.0709633	0.149641	0.934074	-0.0765602	0.0276163	0.228774
MaPIP2;13	-1.13422	-1.51623	-1.82293	-1.19248	-1.30466	-1.16779
MaPIP2;11	-0.473949	-3.24706	-8.04663	-5.19134	0.0380518	-5.19134
MaPIP2;9	0	0	0	0	0	0
MaPIP2;4	0.718051	1.41171	-1.24739	-0.807562	0.554624	-0.723378
MaPIP2;5	0.578173	0.666213	-0.959155	0	0	0
MaPIP2;3	0.501393	0.608414	-0.346924	-0.0226942	-0.492217	-0.382242
MaPIP1;9	0	0	0	0	0	0
MaPIP1;8	0	0	0	5.71565	5.55011	0
MaPIP1;4	-0.589105	-0.34749	-1.7251	-0.765332	0.169195	-0.853689
MaPIP1;1	-0.787747	-0.469007	-0.291055	-0.74752	0.229603	-0.187452
MaPIP1;3	0	0	0	0	0	0
MaPIP1;2	0	0	0	0	0	0
MaPIP1;6	0.0100542	0.0959224	-0.622365	-0.584055	0.226281	-0.610209
MaPIP1;7	0.986674	1.75039	-0.415789	0.300954	0.374787	1.91558
MaPIP1;5	-1.39726	-1.17719	-0.726394	-0.577665	-0.203668	-0.110532
MaTIP5;1	-0.68328	-0.670018	0.556519	-0.701031	1.61836	0.646558
MaTIP4;1	6.28463	5.14866	0	0	0	0
MaTIP4;2	4.27937	0.43949	5.75406	5.89271	0.57394	6.27266
MaTIP4;3	-0.84547	-1.53797	-0.365273	-0.704585	1.57769	-0.338748
MaTIP2;4	-0.749085	-0.399501	-3.55301	-2.0938	0.650313	0.31019
MaTIP2;2	-0.35469	0.0813339	-0.857101	0	0	0
MaTIP2;5	3.57793	1.69239	4.24807	2.47158	-0.832367	4.79905
MaTIP2;3	5.5168	0	0	-6.72582	0.778032	0.484592
MaTIP2;1	1.6039	2.79636	3.27108	0.291374	-0.636686	0.885247
MaTIP3;2	0	0	0	0.600813	0.828899	0.867223
MaTIP3;1	0	0	0	0	0	0
MaTIP1;4	-0.370049	-0.931703	-1.59221	2.52237	0.425623	0.764662
MaTIP1;2	0.0234689	1.9848	-0.182908	1.08588	0.901283	0.602269
MaTIP1;6	-2.10459	-1.01115	0.485008	-1.64949	-0.866027	-0.656846
MaTIP1;5	9.50531	0	0	10.0268	0	0
MaTIP1;1	-0.171919	-0.817692	0.144499	0	0	0
MaTIP1;3	-0.787032	-0.0637042	-2.10405	-1.54268	0.381863	-0.675857
MaNIP3;2	-0.447639	-0.246482	-0.162476	0	0	0
MaNIP1;1	-0.0904353	0.194379	0.676555	-0.768651	0.314079	0.362821
MaNIP1;2	0	0	0	0	0	0
MaNIP4;1	3.71557	-0.0360753	1.96006	3.15304	0.618332	1.06037
MaNIP2;1	0	0	0	1.09008	0.870076	0.929494
MaNIP2;5	0	0	0	0	0	0
MaNIP2;3	2.39865	2.32183	-3.02343	-2.43664	0.398241	-3.43019
MaNIP2;4	-1.53591	-0.755536	-0.929787	0	0	0
MaNIP2;2	0.462895	0.843584	-1.78861	-0.777396	-0.568623	-1.96514
MaSIP1;1	0.1031	0.408169	1.11663	-0.274729	0.16656	0.321509
MaSIP2;1	-0.506174	-0.172977	-0.344198	-0.137066	0.345939	0.439225
MaSIP2;2	-0.216264	0.450128	0.157943	0	0	0

## Sheet: Table S11
Table S11. Statistical analysis of expression data (log2-based values) of the banana AQP genes after various abiotic stress treatments in BX and FJ. Data marked with red color indicate significant difference between control and treated samples (P<0.05)
Gene name	BX_Cold	BX_Salt	BX_Osmotic	FJ_Cold	FJ_Salt	FJ_Osmotic
MaPIP1;1	0.0267675	0.0596512	0.523112	0.141304	0.546035	0.186539
MaPIP1;4	0.0123566	0.0288769	0.0235719	0.131453	0.445803	0.13526
MaPIP1;5	0.0268658	0.315934	0.161448	0.181673	0.77599	0.678584
MaPIP1;6	0.94981	0.230019	0.175009	0.244754	0.596054	0.11926
MaPIP1;7	0.357021	0.146328	0.121857	0.134642	0.125318	0.00222247
MaPIP1;8	NA	NA	NA	0.5	0.5	NA
MaPIP2;3	0.153735	0.0262394	0.128245	0.876356	0.106662	0.17314
MaPIP2;4	0.194322	0.0551259	0.0527902	0.0845184	0.359069	0.0220454
MaPIP2;7	0.953509	0.0345164	0.0859538	0.922251	0.191428	0.996964
MaPIP2;6	0.471195	0.0618763	0.0397416	0.0402802	0.198051	0.271242
MaPIP2;5	0.0576391	0.200868	0.0722596	NA	NA	NA
MaPIP2;10	0.529511	0.160681	0.102011	0.564066	0.623001	0.0907739
MaPIP2;11	0.509389	0.140872	0.16015	0.5	0.986636	0.5
MaPIP2;13	0.107241	0.0414744	0.0312128	0.0474958	0.0297775	0.0512201
MaTIP2;2	0.189215	0.719747	0.102789	NA	NA	NA
MaTIP1;2	0.907843	0.00158136	0.551755	0.0354397	0.0135546	0.29252
MaTIP1;1	0.334646	0.0866198	0.515933	NA	NA	NA
MaTIP4;3	0.528224	0.353057	0.709886	0.0680975	0.0486829	0.169773
MaTIP3;2	NA	NA	NA	0.450521	0.329403	0.316324
MaTIP5;1	0.555349	0.67976	0.485146	0.777271	0.620265	0.67085
MaTIP2;1	0.20329	0.00539155	0.134692	0.886242	0.21984	0.173945
MaTIP2;3	0.000459566	NA	NA	0.205662	0.61223	0.668946
MaTIP2;4	0.137207	0.436171	0.0843168	0.03769	0.537143	0.366137
MaTIP2;5	0.10954	0.0579346	0.114751	0.208829	0.443409	0.231461
MaTIP1;3	0.0594858	0.555173	0.0121408	0.0840417	0.371356	0.100714
MaTIP1;4	0.0402418	0.0663722	0.102742	0.0281621	0.452103	0.213375
MaTIP1;5	0.000459567	NA	NA	0.091446	NA	NA
MaTIP1;6	0.0943827	0.180826	0.273734	0.275204	0.388622	0.471791
MaTIP4;1	0.5	0.5	NA	NA	NA	NA
MaTIP4;2	0.00400193	0.446498	0.0777175	0.016785	0.222457	0.0998617
MaNIP2;1	NA	NA	NA	0.166275	0.0687542	0.0496584
MaNIP4;1	0.309714	0.987089	0.588684	0.308368	0.799892	0.466172
MaNIP1;1	0.364425	0.145519	0.0963448	0.0338222	0.0742105	0.0811996
MaNIP2;2	0.223989	0.0433009	0.00503837	0.0440693	0.309376	0.017541
MaNIP2;3	0.199266	0.116171	0.0729147	0.0452777	0.228961	0.040992
MaNIP2;4	0.00907989	0.0516589	0.231463	NA	NA	NA
MaNIP3;2	0.213612	0.350998	0.459709	NA	NA	NA
MaSIP1;1	0.345575	0.0338011	0.0155649	0.393483	0.44762	0.254549
MaSIP2;1	0.000496237	0.592627	0.195499	0.3723	0.200403	0.0539833
MaSIP2;2	0.327174	0.0423432	0.519808	NA	NA	NA

## Sheet: Table S12
Table S12. Primers used in qRT-PCR analysis
Gene	Forward primers(5’-3’)	Reverse primers(5’-3’)
MaPIP2-7	CCACGCTGCTCTTCCTCTAC	ATGCCCTTCACGATCCCTAC
MaPIP1-4	GATTCGCTGTCTTCCTGGTT	CTCTTGAATGGGATGGCTCT
MaSIP1-1	CCCTCATCTTCGCCCTCGTC	CCGCTACAACCATCGCAACC
MaPIP1-6	GCCACTGATGCCAAGAGGAG	TGGGATTGCCCTGATGACTA
MaPIP2-10	GGAAGGTGTCGCTGATACGG	ATGGTCATCCCAGGGCTTGT
MaTIP4-1	GCGATGATTACAGCGGTTGG	AAGGCGTAGATGGCGAAGAC
MaPIP2-6	TCCGCCTCTGGTCTTTCTAC	CCTTATCAGCGACACCTTCC
MaTIP2-1	TATGGTAAGCTGACGGGTGG	GACGAACTTGAGGAGGAGGC
MaTIP4-2	GAAAGGAGATGACCGACCCG	GTTCAAGTGCCCAGCCGAGA
